# Supplementary material for: Recombinant Laminin-511 Fragment (iMatrix-511) Coating Supports Maintenance of Human Nucleus Pulposus Progenitor Cells In Vitro
Source: Int J Mol Sci. 2023 Nov 24;24(23):16713. doi: 10.3390/ijms242316713 (PMC10706138; doi:10.3390/ijms242316713)
Supplement: Supplementary file 1 [file ijms-24-16713-s001.zip]

Archive with 1 entries (1 files):
- ijms-2687577-supplementary.pdf
